# Supplementary material for: Effects of Sodium Pyruvate on Vanadyl Sulphate-Induced Reactive Species Generation and Mitochondrial Destabilisation in CHO-K1 Cells
Source: Antioxidants (Basel). 2022 May 5;11(5):909. doi: 10.3390/antiox11050909 (PMC9137755; doi:10.3390/antiox11050909)
Supplement: Supplementary file 1 [file antioxidants-11-00909-s001.zip]

Archive with 1 entries (1 files):
- antioxidants-1679182-supplementary-done.pdf
